# Supplementary material for: Genome-wide identification and expression analyses of the pectate lyase (PEL) gene family in cotton (Gossypium hirsutum L.)
Source: BMC Genomics. 2018 Sep 10;19:661. doi: 10.1186/s12864-018-5047-5 (PMC6131898; doi:10.1186/s12864-018-5047-5)
Supplement: Supplementary file 1 — Table S1. Detailed parameters of the PEL proteins from three cotton species. (XLS 21 kb) [file 12864_2018_5047_MOESM1_ESM.xls]

## Sheet: Gr
Additional file 1: Table S1. Detailed parameters of the PEL proteins from in G. raimondii
ID	Name	Length of proteins/amino acid (aa)	MW/Da	pI	Grand average of hydropathicity (GRAVY)	Predicted subcellular localization
Gorai.011G245200.1	GrPEL45	330	36576.3	8.24	-0.407	Mitochondrial
Gorai.010G182700.1	GrPEL31	393	43032.9	5.43	0.027	Mitochondrial
Gorai.006G176400.1	GrPEL14	369	41480.8	8	-0.534	Mitochondrial
Gorai.009G450300.1	GrPEL30	392	44055.4	5.81	-0.395	Mitochondrial
Gorai.010G197400.1	GrPEL39	333	37193	9.53	-0.21	Mitochondrial
Gorai.004G231500.1	GrPEL9	378	42175.5	9.55	-0.234	Mitochondrial
Gorai.011G012500.1	GrPEL43	385	42359.8	9.32	-0.051	Mitochondrial
Gorai.008G271900.1	GrPEL22	378	42160.5	9.33	-0.22	Mitochondrial
Gorai.010G197600.1	GrPEL41	347	38468.3	9.5	-0.243	Mitochondrial
Gorai.010G197000.1	GrPEL35	352	39336.5	9.58	-0.234	Mitochondrial
Gorai.005G227000.1	GrPEL11	454	52081.1	7.99	-0.467	Mitochondrial
Gorai.010G196700.1	GrPEL32	337	37566.5	9.7	-0.223	Mitochondrial
Gorai.001G267300.1	GrPEL3	405	44410.8	6.07	-0.351	Mitochondrial
Gorai.002G246200.1	GrPEL6	503	55650.4	5.46	-0.326	Mitochondrial
Gorai.010G196800.1	GrPEL33	377	41959.3	9.14	-0.189	Mitochondrial
Gorai.010G197500.1	GrPEL40	327	37046.8	9.64	-0.318	Mitochondrial
Gorai.N020200.1	GrPEL52	434	48039.4	6.46	-0.29	Mitochondrial
Gorai.N020100.1	GrPEL51	434	48057.3	6.57	-0.33	Mitochondrial
Gorai.009G439300.1	GrPEL29	454	52013.8	9.49	-0.401	Mitochondrial
Gorai.006G024800.1	GrPEL12	454	51918.3	9.05	-0.337	Mitochondrial
Gorai.009G334700.1	GrPEL25	434	48010.2	6.36	-0.318	Mitochondrial
Gorai.006G036300.1	GrPEL13	407	45029.8	7.68	-0.35	Mitochondrial
Gorai.009G438700.1	GrPEL28	454	51977.6	9.38	-0.429	Mitochondrial
Gorai.003G094800.1	GrPEL7	434	48794.8	9.2	-0.341	Mitochondrial
Gorai.009G334800.1	GrPEL26	434	48200.4	6.72	-0.361	Mitochondrial
Gorai.N020300.1	GrPEL53	393	43593.1	6.2	-0.368	Mitochondrial
Gorai.010G197300.1	GrPEL38	350	39009.3	9.48	-0.096	Mitochondrial
Gorai.011G161900.1	GrPEL44	447	49279.6	8.47	-0.345	Mitochondrial
Gorai.009G339700.1	GrPEL27	511	56794	9.1	-0.222	Mitochondrial
Gorai.002G064100.1	GrPEL4	454	52063.4	9.47	-0.448	Mitochondrial
Gorai.010G197100.1	GrPEL36	222	24998.9	9.48	-0.242	Mitochondrial
Gorai.008G203900.1	GrPEL20	404	44311.7	6.62	-0.366	Mitochondrial
Gorai.013G077600.1	GrPEL47	442	49665.7	9.29	-0.411	Mitochondrial
Gorai.010G207200.1	GrPEL42	486	53075.8	6.56	-0.205	Mitochondrial
Gorai.002G189900.1	GrPEL5	406	44868.2	9.65	-0.316	Mitochondrial
Gorai.003G108300.1	GrPEL8	411	45093.9	6.62	-0.277	Mitochondrial
Gorai.009G309900.1	GrPEL23	500	54287.2	6.18	-0.118	Mitochondrial
Gorai.008G271800.1	GrPEL21	379	41917.3	9.39	-0.158	Mitochondrial
Gorai.006G219800.1	GrPEL15	447	49072.3	7.27	-0.329	Mitochondrial
Gorai.009G334500.1	GrPEL24	436	48417.9	7.04	-0.309	Mitochondrial
Gorai.007G265100.1	GrPEL18	439	48945.6	8.27	-0.385	Mitochondrial
Gorai.007G078600.1	GrPEL16	454	51256.3	9.22	-0.519	Mitochondrial
Gorai.008G162500.1	GrPEL19	414	45404.5	8.56	-0.233	Mitochondrial
Gorai.013G078500.1	GrPEL50	437	49222.1	9.05	-0.305	Mitochondrial
Gorai.013G078000.1	GrPEL48	437	49257.1	8.9	-0.308	Mitochondrial
Gorai.001G184600.1	GrPEL2	446	49945.5	8.87	-0.353	Mitochondrial
Gorai.013G078300.1	GrPEL49	437	48977.9	8.93	-0.35	Mitochondrial
Gorai.005G174600.1	GrPEL10	406	44664.4	6.86	-0.3	Mitochondrial
Gorai.012G187800.1	GrPEL46	440	49642.6	9.22	-0.431	Mitochondrial
Gorai.001G062400.1	GrPEL1	401	44347	8.28	-0.385	Mitochondrial
Gorai.007G152500.1	GrPEL17	445	49752.2	8.88	-0.358	Mitochondrial
Gorai.010G196900.1	GrPEL34	374	41419.8	9.39	-0.189	Mitochondrial
Gorai.010G197200.1	GrPEL37	292	32237.1	9.4	-0.273	Mitochondrial

## Sheet: Ga
Additional file 1: Table S1. Detailed parameters of the PEL proteins from in G. arboreum
ID	Name	Length of proteins/amino acid (aa)	MW/Da	pI	Grand average of hydropathicity (GRAVY)	Predicted subcellular localization
Cotton_A_15159	GaPEL9	368	40841.3	6.6	-0.285	Mitochondrial
Cotton_A_29466	GaPEL32	393	42908.9	5.53	0.081	Mitochondrial
Cotton_A_07470	GaPEL21	341	38264.9	5.47	-0.357	Mitochondrial
Cotton_A_02442	GaPEL28	369	41471.8	8	-0.535	Mitochondrial
Cotton_A_13840	GaPEL34	360	40076	9.6	-0.359	Mitochondrial
Cotton_A_17759	GaPEL24	350	39158	9.31	-0.313	Mitochondrial
Cotton_A_05153	GaPEL19	360	40007.9	9.46	-0.346	Mitochondrial
Cotton_A_17760	GaPEL23	350	38933.5	9.34	-0.369	Mitochondrial
Cotton_A_20836	GaPEL42	454	52087.2	8.84	-0.469	Mitochondrial
Cotton_A_11573	GaPEL2	420	46233.9	6.25	-0.348	Mitochondrial
Cotton_A_30120	GaPEL25	408	44888	8.69	-0.294	Mitochondrial
Cotton_A_00482	GaPEL39	481	53135.3	5.1	-0.328	Mitochondrial
Cotton_A_38839	GaPEL18	371	40516	7.62	-0.262	Mitochondrial
Cotton_A_38838	GaPEL17	437	48240.6	6.46	-0.27	Mitochondrial
Cotton_A_18370	GaPEL31	407	45019.8	7.68	-0.348	Mitochondrial
Cotton_A_36925	GaPEL13	454	52222	9.5	-0.439	Mitochondrial
Cotton_A_20116	GaPEL11	454	52094.6	9.66	-0.449	Mitochondrial
Cotton_A_24780	GaPEL7	434	48815	9.37	-0.346	Mitochondrial
Cotton_A_31594	GaPEL16	454	52062.8	9.39	-0.419	Mitochondrial
Cotton_A_28111	GaPEL15	437	48276.7	6.46	-0.248	Mitochondrial
Cotton_A_28210	GaPEL29	454	51789.1	8.9	-0.319	Mitochondrial
Cotton_A_35293	GaPEL20	447	49231.5	8.47	-0.346	Mitochondrial
Cotton_A_13842	GaPEL36	136	15576.6	9.43	-0.597	Mitochondrial
Cotton_A_08069	GaPEL26	404	44323.7	6.78	-0.379	Mitochondrial
Cotton_A_30326	GaPEL33	483	52780.3	6.3	-0.223	Mitochondrial
Cotton_A_36249	GaPEL12	442	49747.7	9.19	-0.437	Mitochondrial
Cotton_A_24761	GaPEL8	411	45073.9	6.64	-0.273	Mitochondrial
Cotton_A_07347	GaPEL27	400	44117.6	6.98	-0.418	Mitochondrial
Cotton_A_30372	GaPEL38	400	44225.4	9.52	-0.291	Mitochondrial
Cotton_A_19029	GaPEL14	680	74860.8	7.62	-0.146	Mitochondrial
Cotton_A_30522	GaPEL6	438	48860.5	8.02	-0.346	Mitochondrial
Cotton_A_08506	GaPEL4	463	51960	9.05	-0.357	Mitochondrial
Cotton_A_36111	GaPEL41	393	42937.6	7.02	-0.191	Mitochondrial
Cotton_A_11769	GaPEL10	440	49658.7	9.32	-0.425	Mitochondrial
Cotton_A_13843	GaPEL37	360	40239.1	9.53	-0.316	Mitochondrial
Cotton_A_18621	GaPEL1	401	44274	8.47	-0.379	Mitochondrial
Cotton_A_02966	GaPEL22	445	49822.3	8.78	-0.369	Mitochondrial
Cotton_A_20603	GaPEL5	452	51050.3	9.12	-0.508	Mitochondrial
Cotton_A_08462	GaPEL3	365	40050.3	9.39	0.007	Mitochondrial
Cotton_A_13841	GaPEL35	357	39446.8	9.73	-0.141	Mitochondrial
Cotton_A_39526	GaPEL40	250	28012	8.32	-0.301	Mitochondrial
Cotton_A_25033	GaPEL30	328	37174.5	7.29	-0.189	Mitochondrial

## Sheet: Gh
Additional file 1: Table S1. Detailed parameters of the PEL proteins from in G. hirsutum
ID	Name	Length of proteins/amino acid (aa)	MW/Da	pI	Grand average of hydropathicity (GRAVY)	Predicted subcellular localization
Gh_A10G1881	GhPEL33_At	330	36644.3	6.63	-0.414	Mitochondrial
Gh_D10G2151	GhPEL71_Dt	330	36651.3	7.58	-0.431	Mitochondrial
Gh_A06G1324	GhPEL17_At	393	42926.9	5.53	0.07	Mitochondrial
Gh_D06G1653	GhPEL58_Dt	393	42930.8	5.53	0.045	Mitochondrial
Gh_D09G1499	GhPEL67_Dt	369	41438.8	8	-0.51	Mitochondrial
Gh_A09G1489	GhPEL29_At	369	41555.9	8.42	-0.542	Mitochondrial
Gh_A04G0052	GhPEL8_At	393	44141.6	5.72	-0.33	Mitochondrial
Gh_D08G2131	GhPEL64_Dt	378	42080.4	9.6	-0.233	Mitochondrial
Gh_D12G2667	GhPEL77_Dt	381	42390.9	9.52	-0.168	Mitochondrial
Gh_D06G1783	GhPEL59_Dt	378	41999.4	9.48	-0.23	Mitochondrial
Gh_D06G1785	GhPEL61_Dt	378	41964.6	9.62	-0.191	Mitochondrial
Gh_A10G0111	GhPEL31_At	335	37111.8	9.38	-0.085	Mitochondrial
Gh_D12G2668	GhPEL78_Dt	378	42104.5	9.29	-0.216	Mitochondrial
Gh_A08G1785	GhPEL25_At	378	42048.4	9.42	-0.237	Mitochondrial
Gh_D10G0115	GhPEL69_Dt	385	42291.7	9.38	-0.064	Mitochondrial
Gh_A06G1435	GhPEL18_At	378	42009.5	9.48	-0.217	Mitochondrial
Gh_A12G2713	GhPEL40_At	272	30278.4	8.98	-0.361	Mitochondrial
Gh_A12G2712	GhPEL39_At	378	42231.8	9.6	-0.193	Mitochondrial
Gh_A03G1562	GhPEL7_At	454	52086.2	8.92	-0.469	Mitochondrial
Gh_D02G2011	GhPEL46_Dt	454	52110.2	7.66	-0.442	Mitochondrial
Gh_D07G2284	GhPEL63_Dt	405	44427.8	6.14	-0.357	Mitochondrial
Gh_A07G2070	GhPEL24_At	405	44461.8	6.14	-0.355	Mitochondrial
Gh_A01G1823	GhPEL3_At	455	50232	5.16	-0.416	Mitochondrial
Gh_D05G3011	GhPEL52_Dt	680	76265.5	6.82	-0.4	Mitochondrial
Gh_D05G3009	GhPEL51_Dt	434	48067.4	6.57	-0.308	Mitochondrial
Gh_Sca006119G01	GhPEL82_At	437	48361.8	6.46	-0.274	Mitochondrial
Gh_D05G3576	GhPEL54_Dt	454	51951.5	9.38	-0.445	Mitochondrial
Gh_D05G3586	GhPEL55_Dt	454	52013.8	9.49	-0.401	Mitochondrial
Gh_D09G0204	GhPEL65_Dt	454	51887.3	8.97	-0.338	Mitochondrial
Gh_A04G0138	GhPEL9_At	434	49773.9	9.43	-0.496	Mitochondrial
Gh_A01G0411	GhPEL1_At	454	52045.5	9.58	-0.427	Mitochondrial
Gh_A09G0309	GhPEL28_At	407	45019.8	7.68	-0.348	Mitochondrial
Gh_D09G0310	GhPEL66_Dt	407	45019.8	7.68	-0.348	Mitochondrial
Gh_D05G3765	GhPEL56_Dt	434	48017.2	6.27	-0.33	Mitochondrial
Gh_D03G0854	GhPEL47_Dt	434	48766.8	9.19	-0.34	Mitochondrial
Gh_A03G0573	GhPEL5_At	434	48829	9.41	-0.347	Mitochondrial
Gh_D05G3049	GhPEL53_Dt	511	56818	9.1	-0.232	Mitochondrial
Gh_A05G3634	GhPEL16_At	511	56705.9	9.05	-0.189	Mitochondrial
Gh_D10G1437	GhPEL70_Dt	447	49269.6	8.47	-0.343	Mitochondrial
Gh_A10G1075	GhPEL32_At	447	49230.6	8.73	-0.347	Mitochondrial
Gh_A05G2709	GhPEL15_At	437	48255.6	6.46	-0.272	Mitochondrial
Gh_D01G0416	GhPEL42_Dt	454	52034.4	9.48	-0.439	Mitochondrial
Gh_A04G0144	GhPEL10_At	454	52021.8	9.41	-0.442	Mitochondrial
Gh_D05G2792	GhPEL50_Dt	500	54333.2	6.18	-0.125	Mitochondrial
Gh_A05G2707	GhPEL13_At	351	38104.2	7.24	-0.284	Mitochondrial
Gh_A06G1481	GhPEL21_At	485	53000.6	6.38	-0.207	Mitochondrial
Gh_D13G0695	GhPEL79_Dt	442	49665.7	9.29	-0.411	Mitochondrial
Gh_A12G2658	GhPEL38_At	439	48131.3	8.02	-0.329	Mitochondrial
Gh_D12G1856	GhPEL76_Dt	439	48144.3	8.02	-0.326	Mitochondrial
Gh_A03G0560	GhPEL4_At	411	45086.8	6.8	-0.3	Mitochondrial
Gh_A13G0629	GhPEL41_At	442	49771.7	9.12	-0.434	Mitochondrial
Gh_D03G0971	GhPEL48_Dt	411	45109.9	6.62	-0.283	Mitochondrial
Gh_A05G2514	GhPEL12_At	500	54323.2	6.1	-0.125	Mitochondrial
Gh_A09G1803	GhPEL30_At	447	49072.3	7.27	-0.329	Mitochondrial
Gh_D09G1925	GhPEL68_Dt	447	49058.2	6.98	-0.328	Mitochondrial
Gh_D11G2444	GhPEL74_Dt	439	48915.6	8.45	-0.367	Mitochondrial
Gh_D12G1477	GhPEL75_Dt	414	45619.9	8.69	-0.257	Mitochondrial
Gh_A01G1295	GhPEL2_At	407	45083.4	9.67	-0.326	Mitochondrial
Gh_A11G2136	GhPEL34_At	438	48905.6	8.27	-0.359	Mitochondrial
Gh_A11G3041	GhPEL35_At	454	51323.4	9.18	-0.515	Mitochondrial
Gh_D11G0731	GhPEL72_Dt	454	51302.4	9.18	-0.513	Mitochondrial
Gh_A07G1458	GhPEL23_At	446	49983.7	9.02	-0.359	Mitochondrial
Gh_A03G1147	GhPEL6_At	364	40035.6	7.02	-0.249	Mitochondrial
Gh_D01G1574	GhPEL43_Dt	275	30268.3	9.56	-0.372	Mitochondrial
Gh_D02G1579	GhPEL45_Dt	406	44711.4	6.86	-0.309	Mitochondrial
Gh_A09G0214	GhPEL26_At	454	51925.4	8.81	-0.326	Mitochondrial
Gh_D13G0701	GhPEL81_Dt	437	49309.2	8.9	-0.284	Mitochondrial
Gh_D13G0699	GhPEL80_Dt	437	49279.2	8.9	-0.283	Mitochondrial
Gh_A04G1286	GhPEL11_At	440	49633.7	9.26	-0.42	Mitochondrial
Gh_D07G0550	GhPEL62_Dt	401	44312	8.03	-0.375	Mitochondrial
Gh_D04G1913	GhPEL49_Dt	440	49697.7	9.28	-0.44	Mitochondrial
Gh_D05G3767	GhPEL57_Dt	299	33213.6	8.35	-0.391	Mitochondrial
Gh_D11G1400	GhPEL73_Dt	445	49748.2	8.88	-0.359	Mitochondrial
Gh_A07G0478	GhPEL22_At	401	44301.1	8.47	-0.357	Mitochondrial
Gh_A11G3082	GhPEL36_At	445	49838.3	8.77	-0.379	Mitochondrial
Gh_A06G1437	GhPEL20_At	171	19304	7.06	-0.21	Mitochondrial
Gh_Sca011476G01	GhPEL83_Dt	437	49098.1	8.9	-0.272	Mitochondrial
Gh_A06G1436	GhPEL19_At	294	32648.7	9.7	-0.295	Mitochondrial
Gh_D01G2061	GhPEL44_Dt	414	45875.3	4.82	-0.343	Mitochondrial
Gh_A12G1352	GhPEL37_At	431	47603.2	8.87	-0.249	Mitochondrial
Gh_A05G2708	GhPEL14_At	401	44091.3	7.29	-0.252	Mitochondrial
Gh_D06G1784	GhPEL60_Dt	361	40058.2	9.47	-0.166	Mitochondrial
Gh_A09G0215	GhPEL27_At	427	48810.8	8.79	-0.33	Mitochondrial
