# Supplementary material for: Genome-wide identification and expression analyses of the pectate lyase (PEL) gene family in cotton (Gossypium hirsutum L.)
Source: BMC Genomics. 2018 Sep 10;19:661. doi: 10.1186/s12864-018-5047-5 (PMC6131898; doi:10.1186/s12864-018-5047-5)
Supplement: Supplementary file 2 — Table S2. Numbers of PELs in the five subfamilies in different species. (XLS 9 kb) [file 12864_2018_5047_MOESM2_ESM.xls]

## Sheet: Sheet1
Additional file 2: Table S2. Numbers of PELs in the five subfamilies in different species
Species name	I	II	III	IV	V	Total
G. raimondii	2	13	2	19	17	53
G. arboreum	2	7	2	15	16	42
G. hirsutum	4	12	4	32	31	83
Arabidopsis thaliana	2	1	4	4	15	26
Corchorus olitorius	1	2	1	8	4	16
Theobroma cacao	4	2	1	14	3	24
Oryza sativa	2	1	1	5	2	11
Populus trichocarpa	3	3	5	4	15	30
