# Supplementary material for: Genome-wide identification and expression analyses of the pectate lyase (PEL) gene family in cotton (Gossypium hirsutum L.)
Source: BMC Genomics. 2018 Sep 10;19:661. doi: 10.1186/s12864-018-5047-5 (PMC6131898; doi:10.1186/s12864-018-5047-5)
Supplement: Supplementary file 3 — Table S3. Chromosome locations of PEL genes in three cotton species. (XLS 50 kb) [file 12864_2018_5047_MOESM3_ESM.xls]

## Sheet: Gr
Additional file 3: Table S3.Chromosome locations of PEL genes in G. raimondii
ID	Name	Chromosome number	Location
Gorai.011G245200.1	GrPEL45	Chr11	57145674-57151473(+)
Gorai.010G182700.1	GrPEL31	Chr10	53236207-53237538(-)
Gorai.006G176400.1	GrPEL14	Chr06	43446936-43449512(-)
Gorai.009G450300.1	GrPEL30	Chr09	70122570-70124480(-)
Gorai.010G197400.1	GrPEL39	Chr10	55815779-55816870(+)
Gorai.004G231500.1	GrPEL9	Chr04	56856358-56857588(+)
Gorai.011G012500.1	GrPEL43	Chr11	887653-889611(+)
Gorai.008G271900.1	GrPEL22	Chr08	55100769-55101999(-)
Gorai.010G197600.1	GrPEL41	Chr10	55846950-55848115(+)
Gorai.010G197000.1	GrPEL35	Chr10	55772672-55773852(+)
Gorai.005G227000.1	GrPEL11	Chr05	60955390-60957774(+)
Gorai.010G196700.1	GrPEL32	Chr10	55739307-55740456(+)
Gorai.001G267300.1	GrPEL3	Chr01	54442922-54444678(+)
Gorai.002G246200.1	GrPEL6	Chr02	61027658-61032210(+)
Gorai.010G196800.1	GrPEL33	Chr10	55753348-55758423(+)
Gorai.010G197500.1	GrPEL40	Chr10	55841865-55843078(+)
Gorai.N020200.1	GrPEL52	scaffold_289	3234-4902(+)
Gorai.N020100.1	GrPEL51	scaffold_289	1-1584(+)
Gorai.009G439300.1	GrPEL29	Chr09	68999656-69002042(-)
Gorai.006G024800.1	GrPEL12	Chr06	6326014-6327997(+)
Gorai.009G334700.1	GrPEL25	Chr09	35409239-35410884(+)
Gorai.006G036300.1	GrPEL13	Chr06	9953843-9955534(-)
Gorai.009G438700.1	GrPEL28	Chr09	68918573-68920714(+)
Gorai.003G094800.1	GrPEL7	Chr03	29707859-29710478(+)
Gorai.009G334800.1	GrPEL26	Chr09	35412923-35414319(+)
Gorai.N020300.1	GrPEL53	scaffold_289	6672-7987(+)
Gorai.010G197300.1	GrPEL38	Chr10	55802506-55803796(+)
Gorai.011G161900.1	GrPEL44	Chr11	30287253-30291416(+)
Gorai.009G339700.1	GrPEL27	Chr09	38916579-38924625(+)
Gorai.002G064100.1	GrPEL4	Chr02	7489936-7491930(-)
Gorai.010G197100.1	GrPEL36	Chr10	55794567-55795346(+)
Gorai.008G203900.1	GrPEL20	Chr08	48942867-48944869(+)
Gorai.013G077600.1	GrPEL47	Chr13	9906215-9908126(-)
Gorai.010G207200.1	GrPEL42	Chr10	57283703-57288526(-)
Gorai.002G189900.1	GrPEL5	Chr02	51168507-51170306(-)
Gorai.003G108300.1	GrPEL8	Chr03	33171722-33173595(+)
Gorai.009G309900.1	GrPEL23	Chr09	28597493-28601501(+)
Gorai.008G271800.1	GrPEL21	Chr08	55095640-55096878(-)
Gorai.006G219800.1	GrPEL15	Chr06	47213911-47218973(-)
Gorai.009G334500.1	GrPEL24	Chr09	35402479-35404034(+)
Gorai.007G265100.1	GrPEL18	Chr07	43967311-43969120(+)
Gorai.007G078600.1	GrPEL16	Chr07	5583952-5585793(-)
Gorai.008G162500.1	GrPEL19	Chr08	42985192-42986819(+
Gorai.013G078500.1	GrPEL50	Chr13	1040811410409875+
Gorai.013G078000.1	GrPEL48	Chr13	1016768710169329+
Gorai.001G184600.1	GrPEL2	Chr01	2940747029411199-
Gorai.013G078300.1	GrPEL49	Chr13	1032053610322224+
Gorai.005G174600.1	GrPEL10	Chr05	5085468150856710+
Gorai.012G187800.1	GrPEL46	Chr12	3542054035422485-
Gorai.001G062400.1	GrPEL1	Chr01	62579976260011-
Gorai.007G152500.1	GrPEL17	Chr07	1303745313041272-
Gorai.010G196900.1	GrPEL34	Chr10	5576581455769683+
Gorai.010G197200.1	GrPEL37	Chr10	5579968555800736+

## Sheet: Ga
Additional file 3: Table S3.Chromosome locations of PEL genes in G. arboreum
ID	Name	Chromosome number	Location
Cotton_A_18621	GaPEL1	Ca1	64885837-64887858(+)
Cotton_A_11573	GaPEL2	Ca1	110684445-110685883(-)
Cotton_A_08462	GaPEL3	Ca2	1493019-1494873(-)
Cotton_A_08506	GaPEL4	Ca2	1811758-1814863(+)
Cotton_A_20603	GaPEL5	Ca3	56131183-56132849(+)
Cotton_A_30522	GaPEL6	Ca3	108445110-108446521(+)
Cotton_A_24780	GaPEL7	Ca4	3563026-3565605(-)
Cotton_A_24761	GaPEL8	Ca4	4344684-4346087(+)
Cotton_A_15159	GaPEL9	Ca4	100562558-100564837(-)
Cotton_A_11769	GaPEL10	Ca4	105956723-105958821(+)
Cotton_A_20116	GaPEL11	Ca4	116011452-116013411(-)
Cotton_A_36249	GaPEL12	Ca5	41964240-41965745(+)
Cotton_A_36925	GaPEL13	Ca6	37455862-37457876(-)
Cotton_A_19029	GaPEL14	Ca6	57536139-57548037(-)
Cotton_A_28111	GaPEL15	Ca6	58219780-58221184(+)
Cotton_A_31594	GaPEL16	Ca6	85620704-85622695(-)
Cotton_A_38838	GaPEL17	Ca6	99035372-99036776(+)
Cotton_A_38839	GaPEL18	Ca6	99039076-99040282(+)
Cotton_A_05153	GaPEL19	Ca7	88720694-88721870(-)
Cotton_A_35293	GaPEL20	Ca8	33946479-33949643(+)
Cotton_A_07470	GaPEL21	Ca8	48754240-48755510(+)
Cotton_A_02966	GaPEL22	Ca8	72948901-72952087(-)
Cotton_A_17760	GaPEL23	Ca9	21448573-21449715(+)
Cotton_A_17759	GaPEL24	Ca9	21452052-21453194(+)
Cotton_A_30120	GaPEL25	Ca9	23633243-23634776(+)
Cotton_A_08069	GaPEL26	Ca9	114586023-114587871(+)
Cotton_A_07347	GaPEL27	Ca10	7436261-7439602(-)
Cotton_A_02442	GaPEL28	Ca10	21378564-21381299(+)
Cotton_A_28210	GaPEL29	Ca10	26820666-26822647(-)
Cotton_A_25033	GaPEL30	Ca10	27314104-27315587(+)
Cotton_A_18370	GaPEL31	Ca10	95592301-95593694(-)
Cotton_A_29466	GaPEL32	Ca11	66221728-66223059(+)
Cotton_A_30326	GaPEL33	Ca11	70127100-70131445(+)
Cotton_A_13840	GaPEL34	Ca11	71491898-71493073(+)
Cotton_A_13841	GaPEL35	Ca11	71514379-71515620(+)
Cotton_A_13842	GaPEL36	Ca11	71519003-71519506(+)
Cotton_A_13843	GaPEL37	Ca11	71527146-71528321(+)
Cotton_A_30372	GaPEL38	Ca12	16246016-16247524(-)
Cotton_A_00482	GaPEL39	Ca12	68741144-68745933(+)
Cotton_A_39526	GaPEL40	Ca12	91053841-91054857(+)
Cotton_A_36111	GaPEL41	Ca13	6937117-6938565(-)
Cotton_A_20836	GaPEL42	Ca13	53548345-53550169(+)

## Sheet: Gh
Additional file 3: Table S3.Chromosome locations of PEL genes in G. hirsutum
ID	Name	Chromosome number	Location
Gh_A10G1881	GhPEL33_At	A10	95254564-95256843(+)
Gh_D10G2151	GhPEL71_Dt	D10	58495247-58497927(+)
Gh_A06G1324	GhPEL17_At	A06	94224865-94226196(-)
Gh_D06G1653	GhPEL58_Dt	D06	55161457-55162788(-)
Gh_D09G1499	GhPEL67_Dt	D09	42539176-42541424(-)
Gh_A09G1489	GhPEL29_At	A09	68093185-68095447(-)
Gh_A04G0052	GhPEL8_At	A04	555319-556810(+)
Gh_D08G2131	GhPEL64_Dt	D08	60682262-60683492(+)
Gh_D12G2667	GhPEL77_Dt	scaffold4576_D12	42267-43505(-)
Gh_D06G1783	GhPEL59_Dt	D06	57663349-57664578(+)
Gh_D06G1785	GhPEL61_Dt	D06	57674137-57675366(+)
Gh_A10G0111	GhPEL31_At	A10	909279-910983(+)
Gh_D12G2668	GhPEL78_Dt	scaffold4576_D12	47412-48642(-)
Gh_A08G1785	GhPEL25_At	A08	98111043-98112273(+)
Gh_D10G0115	GhPEL69_Dt	D10	912032-913875(+)
Gh_A06G1435	GhPEL18_At	A06	97082816-97084045(+)
Gh_A12G2713	GhPEL40_At	scaffold3407_A12	90031-90942(-)
Gh_A12G2712	GhPEL39_At	scaffold3407_A12	86565-87794(-)
Gh_A03G1562	GhPEL7_At	A03	96734951-96736775(+)
Gh_D02G2011	GhPEL46_Dt	D02	64334552-64336535(+)
Gh_D07G2284	GhPEL63_Dt	D07	54104009-54105402(+)
Gh_A07G2070	GhPEL24_At	A07	77236115-77237508(+)
Gh_A01G1823	GhPEL3_At	A01	98084532-98089767(+)
Gh_D05G3011	GhPEL52_Dt	D05	38159444-38163893(+)
Gh_D05G3009	GhPEL51_Dt	D05	38153408-38154804(+)
Gh_Sca006119G01	GhPEL82_At	scaffold6119	6421-7825(+)
Gh_D05G3576	GhPEL54_Dt	D05	59242352-59244351(+)
Gh_D05G3586	GhPEL55_Dt	D05	59332751-59334761(-)
Gh_D09G0204	GhPEL65_Dt	D09	6399310-6401291(+)
Gh_A04G0138	GhPEL9_At	A04	2076617-2078570(+)
Gh_A01G0411	GhPEL1_At	A01	6488274-6490234(-)
Gh_A09G0309	GhPEL28_At	A09	11694322-11695715(-)
Gh_D09G0310	GhPEL66_Dt	D09	10469987-10471380(-)
Gh_D05G3765	GhPEL56_Dt	scaffold4022_D05	3223-5481(-)
Gh_D03G0854	GhPEL47_Dt	D03	29689914-29692435(+)
Gh_A03G0573	GhPEL5_At	A03	14977637-14980201(+)
Gh_D05G3049	GhPEL53_Dt	D05	41486893-41494462(+)
Gh_A05G3634	GhPEL16_At	scaffold1052_A05	169414-176662(+)
Gh_D10G1437	GhPEL70_Dt	D10	31097024-31100213(+)
Gh_A10G1075	GhPEL32_At	A10	48891092-48894261(-)
Gh_A05G2709	GhPEL15_At	A05	46526009-46527413(+)
Gh_D01G0416	GhPEL42_Dt	D01	4929161-4931154(-)
Gh_A04G0144	GhPEL10_At	A04	2279720-2281708(-)
Gh_D05G2792	GhPEL50_Dt	D05	30776227-30779937(+)
Gh_A05G2707	GhPEL13_At	A05	46519203-46520409(+)
Gh_A06G1481	GhPEL21_At	A06	98093740-98098083(-)
Gh_D13G0695	GhPEL79_Dt	D13	10325747-10327253(-)
Gh_A12G2658	GhPEL38_At	scaffold3398_A12	16338-17909(-)
Gh_D12G1856	GhPEL76_Dt	D12	51182021-51183612(+)
Gh_A03G0560	GhPEL4_At	A03	14272660-14274053(-)
Gh_A13G0629	GhPEL41_At	A13	15686820-15688325(+)
Gh_D03G0971	GhPEL48_Dt	D03	33188420-33189827(+)
Gh_A05G2514	GhPEL12_At	A05	34110022-34113656(+)
Gh_A09G1803	GhPEL30_At	A09	71324619-71328528(-)
Gh_D09G1925	GhPEL68_Dt	D09	46665178-46669101(-)
Gh_D11G2444	GhPEL74_Dt	D11	49254748-49256160(+)
Gh_D12G1477	GhPEL75_Dt	D12	44883615-44885144(+)
Gh_A01G1295	GhPEL2_At	A01	78094664-78096171(+)
Gh_A11G2136	GhPEL34_At	A11	70453871-70455269(+)
Gh_A11G3041	GhPEL35_At	scaffold2735_A11	119155-120772(-)
Gh_D11G0731	GhPEL72_Dt	D11	6310647-6312264(-)
Gh_A07G1458	GhPEL23_At	A07	42517105-42520209(-)
Gh_A03G1147	GhPEL6_At	A03	82275356-82278533(+)
Gh_D01G1574	GhPEL43_Dt	D01	49159750-49160745(-)
Gh_D02G1579	GhPEL45_Dt	D02	54497033-54498549(+)
Gh_A09G0214	GhPEL26_At	A09	6332688-6334670(+)
Gh_D13G0701	GhPEL81_Dt	D13	10803930-10805335(+)
Gh_D13G0699	GhPEL80_Dt	D13	10565972-10567376(+)
Gh_A04G1286	GhPEL11_At	A04	62892508-62894150(-)
Gh_D07G0550	GhPEL62_Dt	D07	6252053-6253922(-)
Gh_D04G1913	GhPEL49_Dt	D04	51430395-51432039(-)
Gh_D05G3767	GhPEL57_Dt	scaffold4022_D05	10878-12021(-)
Gh_D11G1400	GhPEL73_Dt	D11	13786167-13789433(-)
Gh_A07G0478	GhPEL22_At	A07	6179444-6181325(-)
Gh_A11G3082	GhPEL36_At	scaffold2748_A11	16437-19638(-)
Gh_A06G1437	GhPEL20_At	A06	97114087-97115362(+)
Gh_Sca011476G01	GhPEL83_Dt	scaffold11476	162-1562(-)
Gh_A06G1436	GhPEL19_At	A06	97103677-97104721(+)
Gh_D01G2061	GhPEL44_Dt	D01	59650416-59653969(+)
Gh_A12G1352	GhPEL37_At	A12	70761495-70763028(+)
Gh_A05G2708	GhPEL14_At	A05	46521086-46523906(+)
Gh_D06G1784	GhPEL60_Dt	D06	57667523-57668777(+)
Gh_A09G0215	GhPEL27_At	A09	6372720-6374701(+)
