# Supplementary material for: Genome-wide identification and expression analyses of the pectate lyase (PEL) gene family in cotton (Gossypium hirsutum L.)
Source: BMC Genomics. 2018 Sep 10;19:661. doi: 10.1186/s12864-018-5047-5 (PMC6131898; doi:10.1186/s12864-018-5047-5)
Supplement: Supplementary file 4 — Table S4. Gene duplication events of PEL genes in three cotton species. (XLS 11 kb) [file 12864_2018_5047_MOESM4_ESM.xls]

## Sheet: Gr
Additional file 4: Table S4. Gene duplication events of PEL genes in G. raimondii
Gene duplication pairs	Duplicate type
GrPEL21/GrPEL22	tandem
GrPEL24/GrPEL25/GrPEL26	tandem
GrPEL28/GrPEL29	tandem
GrPEL32/GrPEL33/GrPEL34/GrPEL35/GrPEL36/GrPEL37/GrPEL38/GrPEL39/GrPEL40/GrPEL41	tandem
GrPEL48/GrPEL49/GrPEL50	tandem
GrPEL53/GrPEL26	segment
GrPEL51/GrPEL25	segment
GrPEL12/GrPEL4	segment
GrPEL31/GrPEL43	segment
GrPEL3/GrPEL13	segment
GrPEL20/GrPEL8	segment
GrPEL19/GrPEL10	segment
GrPEL2/GrPEL17	segment
GrPEL44/GrPEL15	segment

## Sheet: Ga
Additional file 4: Table S4. Gene duplication events of PEL genes in G. arboreum
Gene duplication pairs	Duplicate type
GaPEL17/GaPEL18	tandem
GaPEL23/GaPEL24	tandem
GaPEL34/GaPEL35/GaPEL36/GaPEL37	tandem
GaPEL19/GaPEL23	segment
GaPEL15/GaPEL17	segment
GaPEL29/GaPEL30	segment
GaPEL2/GaPEL31	segment
GaPEL13/GaPEL16	segment
GaPEL20/GaPEL27	segment
GaPEL26/GaPEL8	segment
GaPEL29/GaPEL30	segment
GaPEL38/GaPEL41	segment
GaPEL4/GaPEL22	segment

## Sheet: Gh
Additional file 4: Table S4. Gene duplication events of PEL genes in G. hirsutum
Gene duplication pairs	Duplicate type
GhPEL13_At/GhPEL14_At/GhPEL15_At	tandem
GhPEL18_At/GhPEL19_At	tandem
GhPEL26_At/GhPEL27_At	tandem
GhPEL54_Dt/GhPEL55_Dt	tandem
GhPEL59_Dt/GhPEL60_Dt/GhPEL61_Dt	tandem
GhPEL67_Dt/GhPEL29_At	segment
GhPEL33_At/GhPEL71_Dt	segment
GhPEL78_Dt/GhPEL40_At	segment
GhPEL64_Dt/GhPEL25_At	segment
GhPEL39_At/GhPEL77_Dt	segment
GhPEL17_At/GhPEL58_Dt	segment
GhPEL31_At/GhPEL69_Dt	segment
GhPEL51_Dt/GhPEL56_Dt	segment
GhPEL74_Dt/GhPEL34_At	segment
GhPEL81_Dt/GhPEL80_Dt	segment
GhPEL79_Dt/GhPEL41_At	segment
GhPEL11_At/GhPEL49_Dt	segment
GhPEL47_Dt/GhPEL5_At	segment
GhPEL35_At/GhPEL72_Dt	segment
GhPEL1_At/GhPEL42_Dt	segment
GhPEL7_At/GhPEL46_Dt	segment
GhPEL3_At/GhPEL44_Dt	segment
GhPEL50_Dt/GhPEL12_At	segment
GhPEL73_Dt/GhPEL36_At	segment
GhPEL53_Dt/GhPEL16_At	segment
GhPEL30_At/GhPEL68_Dt	segment
GhPEL70_Dt/GhPEL32_At	segment
GhPEL28_At/GhPEL66_Dt	segment
GhPEL63_Dt/GhPEL24_At	segment
GhPEL62_Dt/GhPEL22_At	segment
GhPEL4_At/GhPEL48_Dt	segment
GhPEL38_At/GhPEL76_Dt	segment
GhPEL75_Dt/GhPEL37_At	segment
GhPEL6_At/GhPEL45_Dt	segment
GhPEL2_At/GhPEL43_Dt	segment
