# Supplementary material for: Genome-wide identification and expression analyses of the pectate lyase (PEL) gene family in cotton (Gossypium hirsutum L.)
Source: BMC Genomics. 2018 Sep 10;19:661. doi: 10.1186/s12864-018-5047-5 (PMC6131898; doi:10.1186/s12864-018-5047-5)
Supplement: Supplementary file 5 — Table S5. Ka/Ks analysis and divergence times of segmentally duplicated PEL gene pairs of three cotton species. (XLS 31 kb) [file 12864_2018_5047_MOESM5_ESM.xls]

## Sheet: Gr
Additional file 5: Table S5. Ka/Ks analysis and divergence times of segmentally duplicated PEL gene pairs of G. raimondii
Duplication gene 1	Duplication gene 2	identity	Duplicate type	Ks	Ka	Ka/Ks	Purifying selection	Age/MYA
GrPEL53	GrPEL26	97.46	segment	0.0441	0.0066	0.14966	Yes	8.48077
GrPEL51	GrPEL25	98.39	segment	0.0715	0.007	0.0979021	Yes	13.75
GrPEL12	GrPEL4	85.24	segment	0.2864	0.0737	0.257332	Yes	55.0769
GrPEL44	GrPEL15	91.95	segment	0.3599	0.0427	0.118644	Yes	69.2115
GrPEL2	GrPEL17	84.49	segment	0.5714	0.0789	0.138082	Yes	109.885
GrPEL19	GrPEL10	84.73	segment	0.6359	0.0724	0.113854	Yes	122.288
GrPEL20	GrPEL8	94.31	segment	0.6619	0.0295	0.0445687	Yes	127.288
GrPEL3	GrPEL13	87.65	segment	0.7704	0.0711	0.0922897	Yes	148.154
GrPEL31	GrPEL43	80.16	segment	0.8916	0.1206	0.135262	Yes	171.462

## Sheet: Ga
Additional file 5: Table S5. Ka/Ks analysis and divergence times of segmentally duplicated PEL gene pairs of G. arboreum
Duplication gene 1	Duplication gene 2	identity	Duplicate type	Ks	Ka	Ka/Ks	Purifying selection	Age/MYA
GaPEL29	GaPEL30	92.07	segment	0.0954	0.037	0.387841	Yes	18.3462
GaPEL13	GaPEL16	95.15	segment	0.1615	0.0224	0.1387	Yes	31.0577
GaPEL17	GaPEL15	96.8	segment	0.1666	0.0144	0.0864346	Yes	32.0385
GaPEL20	GaPEL27	94.5	segment	0.4246	0.0285	0.067122	Yes	81.6538
GaPEL19	GaPEL23	95.14	segment	0.4755	0.1248	0.262461	Yes	91.4423
GaPEL4	GaPEL22	85.36	segment	0.5842	0.0757	0.129579	Yes	112.346
GaPEL26	GaPEL8	93.81	segment	0.6372	0.0317	0.0497489	Yes	122.538
GaPEL2	GaPEL31	88.15	segment	0.7106	0.0686	0.0965381	Yes	136.654
GaPEL38	GaPEL41	84.99	segment	0.7564	0.0827	0.109334	Yes	145.462

## Sheet: Gh
Additional file 5: Table S5. Ka/Ks analysis and divergence times of segmentally duplicated PEL gene pairs of G. hirsutum
Duplication gene 1	Duplication gene 2	identity	Duplicate type	Ks	Ka	Ka/Ks	Purifying selection	Age/MYA
GhPEL2_At	GhPEL43_Dt	98.91	segment	0.0052	0.0063	1.21154	No	1
GhPEL81_Dt	GhPEL80_Dt	99.77	segment	0.0101	0.001	0.0990099	Yes	1.94231
GhPEL28_At	GhPEL66_Dt	100	segment	0.0147	0	0	Yes	2.82692
GhPEL47_Dt	GhPEL5_At	98.39	segment	0.0173	0.0069	0.398844	Yes	3.32692
GhPEL35_At	GhPEL72_Dt	99.12	segment	0.0203	0.0038	0.187192	Yes	3.90385
GhPEL6_At	GhPEL45_Dt	98.63	segment	0.0203	0.0024	0.118227	Yes	3.90385
GhPEL50_Dt	GhPEL12_At	99	segment	0.0256	0.0044	0.171875	Yes	4.92308
GhPEL73_Dt	GhPEL36_At	98.43	segment	0.0263	0.0068	0.258555	Yes	5.05769
GhPEL38_At	GhPEL76_Dt	98.41	segment	0.0263	0.007	0.26616	Yes	5.05769
GhPEL70_Dt	GhPEL32_At	98.88	segment	0.0264	0.0048	0.181818	Yes	5.07692
GhPEL33_At	GhPEL71_Dt	96.36	segment	0.0304	0.016	0.526316	Yes	5.84615
GhPEL75_Dt	GhPEL37_At	97.58	segment	0.0322	0.0105	0.326087	Yes	6.19231
GhPEL67_Dt	GhPEL29_At	98.64	segment	0.0349	0.0059	0.169054	Yes	6.71154
GhPEL30_At	GhPEL68_Dt	99.78	segment	0.0366	0.001	0.0273224	Yes	7.03846
GhPEL79_Dt	GhPEL41_At	97.74	segment	0.0367	0.0102	0.277929	Yes	7.05769
GhPEL17_At	GhPEL58_Dt	98.47	segment	0.0391	0.0067	0.171355	Yes	7.51923
GhPEL53_Dt	GhPEL16_At	98.04	segment	0.0453	0.0089	0.196468	Yes	8.71154
GhPEL11_At	GhPEL49_Dt	97.73	segment	0.0476	0.0099	0.207983	Yes	9.15385
GhPEL62_Dt	GhPEL22_At	98	segment	0.049	0.0086	0.17551	Yes	9.42308
GhPEL51_Dt	GhPEL56_Dt	97.7	segment	0.0491	0.01	0.203666	Yes	9.44231
GhPEL63_Dt	GhPEL24_At	99.01	segment	0.0523	0.0043	0.082218	Yes	10.0577
GhPEL4_At	GhPEL48_Dt	99.03	segment	0.0582	0.0042	0.0721649	Yes	11.1923
GhPEL1_At	GhPEL42_Dt	96.7	segment	0.0588	0.0142	0.241497	Yes	11.3077
GhPEL3_At	GhPEL44_Dt	91.49	segment	0.0726	0.0319	0.439394	Yes	13.9615
GhPEL74_Dt	GhPEL34_At	96.8	segment	0.0779	0.0129	0.165597	Yes	14.9808
GhPEL7_At	GhPEL46_Dt	95.59	segment	0.0807	0.02	0.247831	Yes	15.5192
GhPEL31_At	GhPEL69_Dt	94.03	segment	0.1307	0.0157	0.120122	Yes	25.1346
GhPEL64_Dt	GhPEL25_At	96.3	segment	0.1476	0.0165	0.111789	Yes	28.3846
GhPEL39_At	GhPEL77_Dt	92.86	segment	0.1551	0.0324	0.208897	Yes	29.8269
GhPEL78_Dt	GhPEL40_At	96.32	segment	0.1703	0.0159	0.0933647	Yes	32.75
