# Supplementary material for: Genome-wide identification and expression analyses of the pectate lyase (PEL) gene family in cotton (Gossypium hirsutum L.)
Source: BMC Genomics. 2018 Sep 10;19:661. doi: 10.1186/s12864-018-5047-5 (PMC6131898; doi:10.1186/s12864-018-5047-5)
Supplement: Supplementary file 8 — Table S6. Cis-elements related to auxin in the promoters of GhPEL genes. (XLS 50 kb) [file 12864_2018_5047_MOESM8_ESM.xls]

## Sheet: Sheet1
Additional file 8: Table S6. Cis-elements related to auxin in the promoters of GhPEL genes
ID	Gene name	Promoter regions	Auxin-responsive cis-elements							Ca2+-Responsive cis-element	Calmodulin-binding/CGCG box
			S000024	S000026	S000270	S000273	S000360	S000370	All of auxin-responsive cis-elements	S000501	S000507	All of Ca2+-Responsive and bingding cis-elements
Gh_A10G1881	GhPEL33_At	>lcl|A10:95252564-95254563	2					2	4		2	2
Gh_D10G2151	GhPEL71_Dt	>lcl|D10:58493247-58495246	1		1	3			5
Gh_A04G0052	GhPEL8_At	>lcl|A04:553319-555318	1			1		2	4		2	2
Gh_D08G2131	GhPEL64_Dt	>lcl|D08:60680262-60682261			1	2		2	5
Gh_D06G1783	GhPEL59_Dt	>lcl|D06:57661349-57663348			3	2			5
Gh_D06G1785	GhPEL61_Dt	>lcl|D06:57672137-57674136			1	2			3
Gh_A10G0111	GhPEL31_At	>lcl|A10:907279-909278	2		4	1			7		1	1
Gh_A08G1785	GhPEL25_At	>lcl|A08:98109043-98111042			1	1		4	6
Gh_D10G0115	GhPEL69_Dt	>lcl|D10:910032-912031	1		4	3			8
Gh_A06G1435	GhPEL18_At	>lcl|A06:97080816-97082815			3	2			5		1	1
Gh_A03G1562	GhPEL7_At	>lcl|A03:96732951-96734950	1			1		2	4
Gh_D02G2011	GhPEL46_Dt	>lcl|D02:64332552-64334551	1		1	2		2	6
Gh_D07G2284	GhPEL63_Dt	>lcl|D07:54102009-54104008	2			9		4	15
Gh_A07G2070	GhPEL24_At	>lcl|A07:77234115-77236114	1		1	7		2	11
Gh_A01G1823	GhPEL3_At	>lcl|A01:98082532-98084531			1	3		2	6
Gh_D05G3011	GhPEL52_Dt	>lcl|D05:38157444-38159443	3		1	3		2	9	2	1	3
Gh_D05G3009	GhPEL51_Dt	>lcl|D05:38151408-38153407	2		2	3			7	2	1	3
Gh_Sca006119G01	GhPEL82_At	>lcl|scaffold6119:4421-6420	1		1	3			5	2	1	3
Gh_D05G3576	GhPEL54_Dt	>lcl|D05:59240352-59242351	1			1			2
Gh_D09G0204	GhPEL65_Dt	>lcl|D09:6397310-6399309	1			3		4	8
Gh_A04G0138	GhPEL9_At	>lcl|A04:2074617-2076616				1		4	5
Gh_D03G0854	GhPEL47_Dt	>lcl|D03:29687914-29689913				2			2
Gh_A03G0573	GhPEL5_At	>lcl|A03:14975637-14977636	2		2	2			6
Gh_D05G3049	GhPEL53_Dt	>lcl|D05:41484893-41486892	1			3			4
Gh_A05G3634	GhPEL16_At	>lcl|scaffold1052_A05:167414-169413	1			2		2	5
Gh_D10G1437	GhPEL70_Dt	>lcl|D10:31095024-31097023	2		2	5			9
Gh_A05G2709	GhPEL15_At	>lcl|A05:46524009-46526008	1			2			3	2	1	3
Gh_D05G2792	GhPEL50_Dt	>lcl|D05:30774227-30776226						2	2		1	1
Gh_A05G2707	GhPEL13_At	>lcl|A05:46517203-46519202	3		1				4
Gh_D12G1856	GhPEL76_Dt	>lcl|D12:51180021-51182020			1	3		2	6		2	2
Gh_A13G0629	GhPEL41_At	>lcl|A13:15684820-15686819	1		2				3	2	1	3
Gh_D03G0971	GhPEL48_Dt	>lcl|D03:33186420-33188419				2			2		3	3
Gh_A05G2514	GhPEL12_At	>lcl|A05:34108022-34110021	1			2		4	7		1	1
Gh_D11G2444	GhPEL74_Dt	>lcl|D11:49252748-49254747	1			3		2	6
Gh_D12G1477	GhPEL75_Dt	>lcl|D12:44881615-44883614	1			1		2	4
Gh_A01G1295	GhPEL2_At	>lcl|A01:78092664-78094663	2			1		2	5
Gh_A11G2136	GhPEL34_At	>lcl|A11:70451871-70453870				1			1	6	1	7
Gh_A03G1147	GhPEL6_At	>lcl|A03:82273356-82275355	3			3			6
Gh_D02G1579	GhPEL45_Dt	>lcl|D02:54495033-54497032	1			3			4	1		1
Gh_A09G0214	GhPEL26_At	>lcl|A09:6330688-6332687			2	2		4	8
Gh_D13G0701	GhPEL81_Dt	>lcl|D13:10801930-10803929			2				2
Gh_D13G0699	GhPEL80_Dt	>lcl|D13:10563972-10565971			1	2			3
Gh_A06G1437	GhPEL20_At	>lcl|A06:97112087-97114086		1	1	1	1		4
Gh_A06G1436	GhPEL19_At	>lcl|A06:97101677-97103676			1				1
Gh_D01G2061	GhPEL44_Dt	>lcl|D01:59648416-59650415			2	5		4	11		1	1
Gh_A12G1352	GhPEL37_At	>lcl|A12:70759495-70761494				3			3
Gh_A05G2708	GhPEL14_At	>lcl|A05:46519086-46521085	2		1	1			4		1	1
Gh_D06G1784	GhPEL60_Dt	>lcl|D06:57665523-57667522			1	4			5
Gh_A09G0215	GhPEL27_At	>lcl|A09:6370720-6372719						2	2
Gh_A06G1324	GhPEL17_At	>lcl|A06:94226197-94228196	3			2			5	2		2
Gh_D06G1653	GhPEL58_Dt	>lcl|D06:55162789-55164788	3			2			5	2		2
Gh_D09G1499	GhPEL67_Dt	>lcl|D09:42541425-42543424	3		3	3		4	13
Gh_A09G1489	GhPEL29_At	>lcl|A09:68095448-68097447	2		3	1			6
Gh_D12G2667	GhPEL77_Dt	>lcl|scaffold4576_D12:43506-45505			1	1			2
Gh_D12G2668	GhPEL78_Dt	>lcl|scaffold4576_D12:48643-50642	1		1	5			7
Gh_A12G2713	GhPEL40_At	>lcl|scaffold3407_A12:90943-92942		1	1	3			5
Gh_A12G2712	GhPEL39_At	>lcl|scaffold3407_A12:87795-89794	1		1	2			4
Gh_D05G3586	GhPEL55_Dt	>lcl|D05:59334762-59336761	1			1		2	4
Gh_A01G0411	GhPEL1_At	>lcl|A01:6490235-6492234	3	1	2	4		2	12		1	1
Gh_A09G0309	GhPEL28_At	>lcl|A09:11695716-11697715	1			1		2	4		1	1
Gh_D09G0310	GhPEL66_Dt	>lcl|D09:10471381-10473380	1			5		2	8
Gh_D05G3765	GhPEL56_Dt	>lcl|scaffold4022_D05:5482-7481	1		2	3			6	2		2
Gh_A10G1075	GhPEL32_At	>lcl|A10:48894262-48896261	1		2	4			7
Gh_D01G0416	GhPEL42_Dt	>lcl|D01:4931155-4933154	2		2	3			7
Gh_A04G0144	GhPEL10_At	>lcl|A04:2281709-2283708				5		2	7
Gh_A06G1481	GhPEL21_At	>lcl|A06:98098084-98100083				2			2
Gh_D13G0695	GhPEL79_Dt	>lcl|D13:10327254-10329253	2		1				3	4	4	8
Gh_A12G2658	GhPEL38_At	>lcl|scaffold3398_A12:17910-19909	1		3	2		8	14
Gh_A03G0560	GhPEL4_At	>lcl|A03:14274054-14276053				2			2		2	2
Gh_A09G1803	GhPEL30_At	>lcl|A09:71328529-71330528	2		1				3	4	2	6
Gh_D09G1925	GhPEL68_Dt	>lcl|D09:46669102-46671101	2		1	1			4	4	2	6
Gh_A11G3041	GhPEL35_At	>lcl|scaffold2735_A11:120773-122772	2		1	3			6	2		2
Gh_D11G0731	GhPEL72_Dt	>lcl|D11:6312265-6314264	2		1	2			5	2		2
Gh_A07G1458	GhPEL23_At	>lcl|A07:42520210-42522209	1					2	3		5	5
Gh_D01G1574	GhPEL43_Dt	>lcl|D01:49160746-49162745	4			1			5		1	1
Gh_A04G1286	GhPEL11_At	>lcl|A04:62894151-62896150	2		1	4		2	9	2		2
Gh_D07G0550	GhPEL62_Dt	>lcl|D07:6253923-6255922	1		2	2			5
Gh_D04G1913	GhPEL49_Dt	>lcl|D04:51432040-51434039	3		2	1			6	2		2
Gh_D05G3767	GhPEL57_Dt	>lcl|scaffold4022_D05:12022-14021	2		3	2			7
Gh_D11G1400	GhPEL73_Dt	>lcl|D11:13789434-13791433	3		1	1			5		2	2
Gh_A07G0478	GhPEL22_At	>lcl|A07:6181326-6183325	1		3	2			6	2	1	3
Gh_A11G3082	GhPEL36_At	>lcl|scaffold2748_A11:19639-21638	3			1			4		4	4
Gh_Sca011476G01	GhPEL83_Dt	>lcl|scaffold11476:1563-3562			1	1			2
