# Supplementary material for: Genome-wide identification and expression analyses of the pectate lyase (PEL) gene family in cotton (Gossypium hirsutum L.)
Source: BMC Genomics. 2018 Sep 10;19:661. doi: 10.1186/s12864-018-5047-5 (PMC6131898; doi:10.1186/s12864-018-5047-5)
Supplement: Supplementary file 9 — Table S7. Primer pairs used in qRT-PCR analysis. (XLS 25 kb) [file 12864_2018_5047_MOESM9_ESM.xls]

## Sheet: Sheet1
Additional file 9: Table S7. Primer pairs used in qRT-PCR analysis
Gene name	Forward primers (5’ to 3’)	Reverse primers (5’ to 3’)
GhPEL1_At	CGGTGTAAGAAGAACTGGGC	TGTCACCAAATAATACTTCCCCT
GhPEL3_At	GGTTAGCCGATTGTGCCATC	GCATACCTAAGTGTTCCTGGC
GhPEL4_At	AGAGGTGACCAAACATGAGGA	CCGACGCGATAAAGAATGCA
GhPEL5_At	TGGAAGTCATGGAAGTGGAGA	AGAAGCTCCTGTCTTTGCCT
GhPEL6_At	GACAACAAAGAGAAACTGGGG	GACCCCTTCTTGCAAACGAG
GhPEL7_At	AGAAGTACACTGGTCCATGCA	GACCAAAACCAAGCCCACAT
GhPEL9_At	AGAAGTACACTGGACCATGCA	GCCAAAACCAAGGACACACT
GhPEL11_At	GCGATCCAACCAACCCCATT	TCTTCCGTACTTTCCACCAA
GhPEL17_At	ACTTGGAGATGGCAGAGTTCA	ATGTAAAGGACCAGCATCGC
GhPEL21_At	TAGCCTCCCTCATCAACACC	GGGTCACATCTCCAGCAATC
GhPEL22_At	TCCTCTTGTTTCCTCTTCCCC	AGGGTCACATCTCCAGCAAT
GhPEL29_At	TTCATGAAAAGGCCGCAGAC	GCCATCCAGTAAACCGCTG
GhPEL30_At	GCAACGTTTCCAGCAATGTG	GCAATCATCGATGGGGTTTCC
GhPEL31_At	GAATGTAATAGACTCCTGCTGGC	ACGGGATCATCATAAGGGCT
GhPEL32_At	ACCAACAACGATTCCAGCAC	ATTACCAGTTCCGCACGAGA
GhPEL33_At	GGGGATAGTGAAGAGGCGAG	CGTCCCCACTGCCTGTTG
GhPEL35_At	CACAAACCCCATCGACAGG	TTCTCTCCTCCTTCGGTTCG
GhPEL36_At	TTGGAGATGTGACCGACGAT	GTTCCTGGTTTGGGGTTCAC
GhPEL38_At	TCCCTCTCAAGCTCAAACCA	TGAGAGAAGTGAAGAGGAAGAGG
GhPEL41_At	GTGACCGCAACTGGGAAAAG	GTGACAACGTAAATGGGTCCA
GhPEL42_Dt	GGTGTTGGCGGTGTAAGAAG	CGTAAGGTTCCTGGTTTTGGG
GhPEL44_Dt	TGTCTTGTTCTTCCTCCTCTCC	TGAACTTCTTGAGCAACTTCGT
GhPEL45_Dt	CCCATTGTCCTTCTTTCTACTGC	TCTGACGGTTCTTCTCCCAA
GhPEL48_Dt	TCCAAGATGTTCACAGGGCT	AGTTGGGGTCACATCTCCAG
GhPEL52_Dt	CTACTGTGCCCCTGGTTTTG	TCTAGGATTCGGGTCAGCAG
GhPEL53_Dt	CACTTGGTCAATGGTGCCTAC	CCAGCATTTAAAGTCATGGCTC
GhPEL55_Dt	GGTGTTGGAGATGCAAGAAGA	ATCCTCCCTTACTCCCTCCA
GhPEL56_Dt	AAGAAGTTGGCCGATTGTGC	CATGACGCAGAGTTCCAGG
GhPEL58_Dt	TTGGCTGATTGTTCGGTTGG	GGACTCGATTGAATGGCACC
GhPEL62_Dt	CTCTTCGCCGGTTAAAGATCC	GGTTTTGGATTCACGGGATCA
GhPEL63_Dt	TCCTTCCTCTCCTTTGTCCT	GCTTTTGACGATTACTCTCCCA
GhPEL65_Dt	TAAGAAGTACACTGGCCCGT	GGCCAAAACCAAGAACACAT
GhPEL67_Dt	CCCACATGCCTCACTCTTTG	AGCGATCCTGGTCCATCATC
GhPEL68_Dt	GCAACGTTTCCAGCAATGTG	GGTTACCTGTTCCGCATGTG
GhPEL69_Dt	TGGGCCATCAATCGCAAAG	CGTAAGGGCTCGTAACGACA
GhPEL71_Dt	AAGCGGTGGGGAAGGAAG	AAGAAGCCGAGGAACAGGTT
GhPEL74_Dt	ACCCGAAGTGTGGAAGAA	TCATTTTGTTGGTACCGTATTTC
GhPEL76_Dt	CCCCACGCCCATTCCTTC	GGGGATTAGGAGAGAAGTGAAGA
GhPEL78_Dt	GCATTGGCCCTATTCATGTCC	TCATTGTGGCTCCGTAACGA
GhPEL79_Dt	AAGAAGCAGAAGGGAGGTCC	TGACAACGTAAATGGGTCCA
GhPEL81_Dt	ACGGTCCCTGTGAGATTACT	GTACCACGAGCAAATCCAGG
GhPEL82_At	GAACAGGAAGAAGTTGGCCG	GAGTTCCAGGCTTAGGGTCA
